# Supplementary material for: Identification of Furin Protease Small-Molecule Inhibitor with a 1,3-Thiazol-2-ylaminosulfonyl Scaffold
Source: Pharmaceuticals (Basel). 2025 Feb 19;18(2):273. doi: 10.3390/ph18020273 (PMC11859198; doi:10.3390/ph18020273)
Supplement: Supplementary file 1 [file pharmaceuticals-18-00273-s001.zip]

Archive with 1 entries (1 files):
- pharmaceuticals-3463649-supplementary.pdf
